# Supplementary material for: Dexmedetomidine-Loaded Hydrogel Microneedles Alleviate Acute Inflammatory Visceral Pain in Mice
Source: Gels. 2025 Nov 11;11(11):904. doi: 10.3390/gels11110904 (PMC12652504; doi:10.3390/gels11110904)
Supplement: Supplementary file 1 [file gels-11-00904-s001.zip]

Archive with 1 entries (1 files):
- gels-3950931-supplementary.xlsx
