# Supplementary material for: Dexmedetomidine-Loaded Hydrogel Microneedles Alleviate Acute Inflammatory Visceral Pain in Mice
Source: Gels. 2025 Nov 11;11(11):904. doi: 10.3390/gels11110904 (PMC12652504; doi:10.3390/gels11110904)
Supplement: Supplementary file 1 [file gels-11-00904-s001.zip › gels-3950931-supplementary.xlsx]

## Sheet: Fig. 4G Thermal threshold
Comparisons test	Mean Diff.	95.00% CI of diff.	Significant?	Summary	Adjusted P Value	B-?
Post-AIVP vs. Pre-AIVP	-2.568	-4.843 to -0.2938	Yes	*	0.0191	A	Pre-AIVP
Post-AIVP vs. MN/Blank	0.3233	-1.951 to 2.598	No	ns	0.9994	C	MN/Blank
Post-AIVP vs. Injection/Blank	0.12	-2.155 to 2.395	No	ns	0.9998	D	Injection/Blank
Post-AIVP vs. MN/Dex 4h	6.383	4.109 to 8.658	Yes	****	<0.0001	E	MN/Dex
Post-AIVP vs. Injection/Dex 4h	6.224	3.950 to 8.499	Yes	****	<0.0001	F	Injection/Dex
Post-AIVP vs. MN/Dex 5h	-3.568	-5.843 to -1.294	Yes	***	0.0004	G	MN/Dex 5h
Post-AIVP vs. Injection/Dex 5h	-2.64	-4.915 to -0.3655	Yes	*	0.0149	H	Injection/Dex 5h
Post-AIVP vs. MN/Dex 3 day	-2.562	-4.836 to -0.2871	Yes	*	0.0196	I	MN/Dex 3 day
Post-AIVP vs. Injection/Dex 3 day	-2.44	-4.715 to -0.1655	Yes	*	0.0295	J	Injection/Dex 3 day
Post-AIVP vs. MN/Dex 6h	-0.8167	-3.091 to 1.458	No	ns	0.9302	K	MN/Dex 6h
Post-AIVP vs. Injection/Dex 6h	-0.6983	-2.973 to 1.576	No	ns	0.9733	L	Injection/Dex 6h
Test details	Mean 1	Mean 2	Mean Diff.	SE of diff.	n1	n2	q	DF
Post-AIVP vs. Pre-AIVP	7.672	10.24	-2.568	0.8037	6	6	3.196	60
Post-AIVP vs. MN/Blank	7.672	7.348	0.3233	0.8037	6	6	0.4023	60
Post-AIVP vs. Injection/Blank	7.672	7.552	0.12	0.8037	6	6	0.1493	60
Post-AIVP vs. MN/Dex 4h	7.672	1.289	6.383	0.8037	6	6	7.942	60
Post-AIVP vs. Injection/Dex 4h	7.672	1.447	6.224	0.8037	6	6	7.745	60
Post-AIVP vs. MN/Dex 5h	7.672	11.24	-3.568	0.8037	6	6	4.44	60
Post-AIVP vs. Injection/Dex 5h	7.672	10.31	-2.64	0.8037	6	6	3.285	60
Post-AIVP vs. MN/Dex 3 day	7.672	10.23	-2.562	0.8037	6	6	3.187	60
Post-AIVP vs. Injection/Dex 3 day	7.672	10.11	-2.44	0.8037	6	6	3.036	60
Post-AIVP vs. MN/Dex 6h	7.672	8.488	-0.8167	0.8037	6	6	1.016	60
Post-AIVP vs. Injection/Dex 6h	7.672	8.37	-0.6983	0.8037	6	6	0.8689	60

## Sheet: Fig. 4G Mechanical threshold
Comparisons test	Mean Diff.	95.00% CI of diff.	Significant?	Summary	Adjusted P Value	B-?
Post-AIVP vs. Pre-AIVP	-0.72	-1.165 to -0.2750	Yes	***	0.0003	A	Pre-AIVP
Post-AIVP vs. MN/Blank	-0.129	-0.5740 to 0.3160	No	ns	0.9824	C	MN/Blank
Post-AIVP vs. Injection/Blank	-0.07439	-0.5194 to 0.3706	No	ns	0.9993	D	Injection/Blank
Post-AIVP vs. MN/Dex 4h	-1.101	-1.546 to -0.6559	Yes	****	<0.0001	E	MN/Dex 4h
Post-AIVP vs. Injection/Dex 4h	-1.001	-1.446 to -0.5555	Yes	****	<0.0001	F	Injection/Dex 4h
Post-AIVP vs. MN/Dex 5h	-0.4332	-0.8782 to 0.01182	No	ns	0.0601	G	MN/Dex 5h
Post-AIVP vs. Injection/Dex 5h	-0.07574	-0.5207 to 0.3693	No	ns	0.9993	H	Injection/Dex 5h
Post-AIVP vs. MN/Dex 3 day	-0.641	-1.086 to -0.1960	Yes	**	0.0013	I	MN/Dex 3 day
Post-AIVP vs. Injection/Dex 3 day	-0.6417	-1.087 to -0.1967	Yes	**	0.0013	J	Injection/Dex 3 day
Post-AIVP vs. MN/Dex 6h	-0.03651	-0.4815 to 0.4085	No	ns	0.9997	K	MN/Dex 6h
Post-AIVP vs. Injection/Dex 6h	0.02708	-0.4179 to 0.4721	No	ns	0.9997	L	Injection/Dex 6h
Test details	Mean 1	Mean 2	Mean Diff.	SE of diff.	n1	n2	q	DF
Post-AIVP vs. Pre-AIVP	0.6488	1.369	-0.72	0.1572	6	6	4.579	60
Post-AIVP vs. MN/Blank	0.6488	0.7778	-0.129	0.1572	6	6	0.8206	60
Post-AIVP vs. Injection/Blank	0.6488	0.7232	-0.07439	0.1572	6	6	0.4731	60
Post-AIVP vs. MN/Dex 4h	0.6488	1.75	-1.101	0.1572	6	6	7.001	60
Post-AIVP vs. Injection/Dex 4h	0.6488	1.649	-1.001	0.1572	6	6	6.363	60
Post-AIVP vs. MN/Dex 5h	0.6488	1.082	-0.4332	0.1572	6	6	2.755	60
Post-AIVP vs. Injection/Dex 5h	0.6488	0.7245	-0.07574	0.1572	6	6	0.4817	60
Post-AIVP vs. MN/Dex 3 day	0.6488	1.29	-0.641	0.1572	6	6	4.077	60
Post-AIVP vs. Injection/Dex 3 day	0.6488	1.29	-0.6417	0.1572	6	6	4.081	60
Post-AIVP vs. MN/Dex 6h	0.6488	0.6853	-0.03651	0.1572	6	6	0.2322	60
Post-AIVP vs. Injection/Dex 6h	0.6488	0.6217	0.02708	0.1572	6	6	0.1722	60

## Sheet: Fig. 4H Visceral pain
Comparisons test	Mean Diff.	95.00% CI of diff.	Significant?	Summary	Adjusted P Value	A-?
Injection/Blank vs. Injection/Dex	0.9444	0.08012 to 1.809	Yes	*	0.0306	B	Injection/Dex
Injection/Blank vs. MN/Blank	0.2778	-0.5865 to 1.142	No	ns	0.7542	C	MN/Blank
Injection/Blank vs. MN/Dex	0.7222	-0.1421 to 1.587	No	ns	0.114	D	MN/Dex
Test details	Mean 1	Mean 2	Mean Diff.	SE of diff.	n1	n2	q	DF
Injection/Blank vs. Injection/Dex	1.333	0.3889	0.9444	0.3402	6	6	2.776	20
Injection/Blank vs. MN/Blank	1.333	1.056	0.2778	0.3402	6	6	0.8165	20
Injection/Blank vs. MN/Dex	1.333	0.6111	0.7222	0.3402	6	6	2.123	20

## Sheet: Fig. 4I Visceral pain
Comparisons test	Mean Diff.	95.00% CI of diff.	Significant?	Summary	Adjusted P Value	A-?
Injection/Blank vs. Injection/Dex	1.611	0.4873 to 2.735	Yes	**	0.0045	B	Injection/Dex
Injection/Blank vs. MN/Blank	0	-1.124 to 1.124	No	ns	>0.9999	C	MN/Blank
Injection/Blank vs. MN/Dex	1.611	0.4873 to 2.735	Yes	**	0.0045	D	MN/Dex
Test details	Mean 1	Mean 2	Mean Diff.	SE of diff.	n1	n2	q	DF
Injection/Blank vs. Injection/Dex	2.778	1.167	1.611	0.4424	6	6	3.642	20
Injection/Blank vs. MN/Blank	2.778	2.778	0	0.4424	6	6	0	20
Injection/Blank vs. MN/Dex	2.778	1.167	1.611	0.4424	6	6	3.642	20

## Sheet: Fig. 4J Visceral pain
Comparisons test	Mean Diff.	95.00% CI of diff.	Significant?	Summary	Adjusted P Value	A-?
Injection/Blank vs. Injection/Dex	-0.1183	-0.1729 to -0.06380	Yes	****	<0.0001	B	Injection/Dex
Injection/Blank vs. MN/Blank	0.035	-0.01954 to 0.08954	No	ns	0.2697	C	MN/Blank
Injection/Blank vs. MN/Dex	-0.08444	-0.1390 to -0.02991	Yes	**	0.0023	D	MN/Dex
Test details	Mean 1	Mean 2	Mean Diff.	SE of diff.	n1	n2	q	DF
Injection/Blank vs. Injection/Dex	0.3178	0.4361	-0.1183	0.02147	6	6	5.513	20
Injection/Blank vs. MN/Blank	0.3178	0.2828	0.035	0.02147	6	6	1.63	20
Injection/Blank vs. MN/Dex	0.3178	0.4022	-0.08444	0.02147	6	6	3.934	20

## Sheet: Hemolysis Dex
Comparisons test	Mean Diff.	95.00% CI of diff.	Significant?	Summary	Adjusted P Value	G-?
0 vs. DI water	-100	-102.5 to -97.54	Yes	****	<0.0001	A	DI water
0 vs. 100	-0.7621	-3.223 to 1.698	No	ns	0.8708	B	100
0 vs. 50	-0.6532	-3.114 to 1.807	No	ns	0.9273	C	50
0 vs. 25	-0.4355	-2.896 to 2.025	No	ns	0.9883	D	25
0 vs. 12.5	-0.4899	-2.950 to 1.971	No	ns	0.9791	E	12.5
0 vs. 6.25	-0.3266	-2.787 to 2.134	No	ns	0.9968	F	6.25
Test details	Mean 1	Mean 2	Mean Diff.	SE of diff.	n1	n2	q	DF
0 vs. DI water	0.001089	100	-100	0.8448	3	3	118.4	14
0 vs. 100	0.001089	0.7632	-0.7621	0.8448	3	3	0.9021	14
0 vs. 50	0.001089	0.6543	-0.6532	0.8448	3	3	0.7732	14
0 vs. 25	0.001089	0.4366	-0.4355	0.8448	3	3	0.5155	14
0 vs. 12.5	0.001089	0.491	-0.4899	0.8448	3	3	0.5799	14
0 vs. 6.25	0.001089	0.3277	-0.3266	0.8448	3	3	0.3866	14

## Sheet: Hemolysis MN Dex
Comparisons test	Mean Diff.	95.00% CI of diff.	Significant?	Summary	Adjusted P Value	G-?
0 vs. DI water	-100	-102.5 to -97.54	Yes	****	<0.0001	A	DI water
0 vs. 100	-1.252	-3.716 to 1.211	No	ns	0.5088	B	100
0 vs. 50	-0.4355	-2.899 to 2.028	No	ns	0.9884	C	50
0 vs. 25	-0.4355	-2.899 to 2.028	No	ns	0.9884	D	25
0 vs. 12.5	-0.4899	-2.953 to 1.974	No	ns	0.9792	E	12.5
0 vs. 6.25	-0.2177	-2.681 to 2.246	No	ns	0.9996	F	6.25
Test details	Mean 1	Mean 2	Mean Diff.	SE of diff.	n1	n2	q	DF
0 vs. DI water	0.001089	100	-100	0.8458	3	3	118.2	14
0 vs. 100	0.001089	1.253	-1.252	0.8458	3	3	1.48	14
0 vs. 50	0.001089	0.4366	-0.4355	0.8458	3	3	0.5149	14
0 vs. 25	0.001089	0.4366	-0.4355	0.8458	3	3	0.5149	14
0 vs. 12.5	0.001089	0.491	-0.4899	0.8458	3	3	0.5792	14
0 vs. 6.25	0.001089	0.2188	-0.2177	0.8458	3	3	0.2574	14

## Sheet: HUVEC MN Dex
Comparisons test	Mean Diff.	95.00% CI of diff.	Significant?	Summary	Adjusted P Value	A-?
Ctrl vs. 0.4	-1.711	-10.24 to 6.818	No	ns	0.9966	B	0.4
Ctrl vs. 0.8	-4.518	-13.05 to 4.011	No	ns	0.5952	C	0.8
Ctrl vs. 1.6	-2.456	-10.98 to 6.072	No	ns	0.9706	D	1.6
Ctrl vs. 3.1	3.333e-09	-8.528 to 8.528	No	ns	>0.9999	E	3.1
Ctrl vs. 6.3	-1.711	-10.24 to 6.818	No	ns	0.9966	F	6.3
Ctrl vs. 12.5	0.4167	-8.112 to 8.945	No	ns	0.9998	G	12.5
Ctrl vs. 25	-3.596	-12.12 to 4.932	No	ns	0.8083	H	25
Ctrl vs. 50	-3.728	-12.26 to 4.800	No	ns	0.7801	I	50
Ctrl vs. 100	6.36	-2.169 to 14.89	No	ns	0.2315	J	100
Test details	Mean 1	Mean 2	Mean Diff.	SE of diff.	n1	n2	q	DF
Ctrl vs. 0.4	100	101.7	-1.711	3.061	6	6	0.5588	50
Ctrl vs. 0.8	100	104.5	-4.518	3.061	6	6	1.476	50
Ctrl vs. 1.6	100	102.5	-2.456	3.061	6	6	0.8024	50
Ctrl vs. 3.1	100	100	3.333e-09	3.061	6	6	1.089e-09	50
Ctrl vs. 6.3	100	101.7	-1.711	3.061	6	6	0.5588	50
Ctrl vs. 12.5	100	99.58	0.4167	3.061	6	6	0.1361	50
Ctrl vs. 25	100	103.6	-3.596	3.061	6	6	1.175	50
Ctrl vs. 50	100	103.7	-3.728	3.061	6	6	1.218	50
Ctrl vs. 100	100	93.64	6.36	3.061	6	6	2.078	50

## Sheet: RAW MNDex
Comparisons test	Mean Diff.	95.00% CI of diff.	Significant?	Summary	Adjusted P Value	A-?
Ctrl vs. 0.4	0.8409	-5.777 to 7.459	No	ns	0.9995	B	0.4
Ctrl vs. 0.8	1.984	-4.634 to 8.603	No	ns	0.963	C	0.8
Ctrl vs. 1.6	1.718	-4.900 to 8.336	No	ns	0.985	D	1.6
Ctrl vs. 3.1	0.1077	-6.511 to 6.726	No	ns	>0.9999	E	3.1
Ctrl vs. 6.3	-0.0564	-6.675 to 6.562	No	ns	>0.9999	F	6.3
Ctrl vs. 12.5	-1.723	-8.341 to 4.895	No	ns	0.9847	G	12.5
Ctrl vs. 25	-0.9332	-7.551 to 5.685	No	ns	0.9994	H	25
Ctrl vs. 50	-1.067	-7.685 to 5.552	No	ns	0.9993	I	50
Ctrl vs. 100	5.117	-1.501 to 11.74	No	ns	0.2	J	100
Test details	Mean 1	Mean 2	Mean Diff.	SE of diff.	n1	n2	q	DF
Ctrl vs. 0.4	100	99.16	0.8409	2.375	6	6	0.354	50
Ctrl vs. 0.8	100	98.02	1.984	2.375	6	6	0.8354	50
Ctrl vs. 1.6	100	98.28	1.718	2.375	6	6	0.7231	50
Ctrl vs. 3.1	100	99.89	0.1077	2.375	6	6	0.04533	50
Ctrl vs. 6.3	100	100.1	-0.0564	2.375	6	6	0.02374	50
Ctrl vs. 12.5	100	101.7	-1.723	2.375	6	6	0.7253	50
Ctrl vs. 25	100	100.9	-0.9332	2.375	6	6	0.3929	50
Ctrl vs. 50	100	101.1	-1.067	2.375	6	6	0.449	50
Ctrl vs. 100	100	94.88	5.117	2.375	6	6	2.154	50

## Sheet: HUVEC Dex
Comparisons test	Mean Diff.	95.00% CI of diff.	Significant?	Summary	Adjusted P Value	A-?
Ctrl vs. 0.4	-10.33	-29.47 to 8.806	No	ns	0.5744	B	0.4
Ctrl vs. 0.8	-13.89	-33.03 to 5.244	No	ns	0.2562	C	0.8
Ctrl vs. 1.6	-18.44	-37.57 to 0.6988	No	ns	0.0638	D	1.6
Ctrl vs. 3.1	-16.27	-35.41 to 2.863	No	ns	0.1293	E	3.1
Ctrl vs. 6.3	-17.39	-36.53 to 1.742	No	ns	0.0905	F	6.3
Ctrl vs. 12.5	-14.6	-33.74 to 4.536	No	ns	0.2112	G	12.5
Ctrl vs. 25	-10.96	-30.10 to 8.176	No	ns	0.5088	H	25
Ctrl vs. 50	-8.343	-27.48 to 10.79	No	ns	0.7822	I	50
Ctrl vs. 100	0.7871	-18.35 to 19.92	No	ns	0.9999	J	100
Test details	Mean 1	Mean 2	Mean Diff.	SE of diff.	n1	n2	q	DF
Ctrl vs. 0.4	100	110.3	-10.33	6.869	6	6	1.504	50
Ctrl vs. 0.8	100	113.9	-13.89	6.869	6	6	2.023	50
Ctrl vs. 1.6	100	118.4	-18.44	6.869	6	6	2.684	50
Ctrl vs. 3.1	100	116.3	-16.27	6.869	6	6	2.369	50
Ctrl vs. 6.3	100	117.4	-17.39	6.869	6	6	2.533	50
Ctrl vs. 12.5	100	114.6	-14.6	6.869	6	6	2.126	50
Ctrl vs. 25	100	111	-10.96	6.869	6	6	1.596	50
Ctrl vs. 50	100	108.3	-8.343	6.869	6	6	1.215	50
Ctrl vs. 100	100	99.21	0.7871	6.869	6	6	0.1146	50

[truncated: 1 more sheets: RAW Dex]
